# Supplementary material for: Association between Outdoor and Indoor Air Pollution Sources and Atopic Eczema among Preschool Children in South Africa
Source: Int J Environ Res Public Health. 2024 Mar 11;21(3):326. doi: 10.3390/ijerph21030326 (PMC10969843; doi:10.3390/ijerph21030326)
Supplement: Supplementary file 1 [file ijerph-21-00326-s001.zip]

Archive with 1 entries (1 files):
- ijerph-2848449-supplementary.pdf
